# Supplementary material for: Microevolution of Neisseria lactamica during nasopharyngeal colonisation induced by controlled human infection
Source: Nat Commun. 2018 Nov 12;9:4753. doi: 10.1038/s41467-018-07235-5 (PMC6232127; doi:10.1038/s41467-018-07235-5)
Supplement: Supplementary file 4 — Supplementary Data 1 [file 41467_2018_7235_MOESM4_ESM.xlsx]

## Sheet: 1 short term study mutations 
volunteer/control	position	Mutation Type	Day 1	Day2	Day 3	Week 2	Week 4	annotation	gene	description
control 113	394982	SNP Non-Synonymous	1	0	0	0	0	D70N (GAT→AAT)	rmlA2	Glucose‑1‑phosphate thymidylyltransferase 2
control 113	221924	SNP Non-Synonymous	0	0	1	0	0	Y64C (TAC→TGC)	mqo	Malate:quinone oxidoreductase
control 113	551325	SNP Synonymous	0	0	2	0	0	P170P (CCA→CCC)	phrA	Deoxyribodipyrimidine photo‑lyase
control 113	1214369	SNP Non-Synonymous	0	0	0	5	4	A254T (GCC→ACC)	gltA	Citrate synthase
control 113	1325826	SNP Non-Synonymous	0	0	0	0	1	N195T (AAC→ACC)	PROKKA_01319	Putative lipoprotein/NMB1164 precursor
control 113	261175	SNP Synonymous	0	0	0	0	1	G45G (GGT→GGG)	PROKKA_00276	hypothetical protein
control 115	221175	Insertion +CC	0	0	0	2	4	coding (940/1467 nt)	mqo	Malate:quinone oxidoreductase
control 115	788384	SNP *	0	0	0	2	5	W154* (TGG→TGA)	pilP	Pilus assembly protein
control 115	1213733	SNP Non-Synonymous	0	0	0	1	0	S42P (TCC→CCC)	gltA	Citrate synthase
control 115	1842835	SNP Non-Synonymous	0	0	0	2	0	D213Y (GAC→TAC)	PROKKA_01787	putative FAD‑linked oxidoreductase
control 115	1321222	SNP Non-Synonymous	0	0	0	0	1	D188A (GAC→GCC)	PROKKA_01314	haloacid dehalogenase‑like hydrolase
control 115	551325	SNP Synonymous	0	0	0	0	1	P170P (CCA→CCC)	phrA	Deoxyribodipyrimidine photo‑lyase
Volunteer AN	500676	SNP Non-Synonymous	0	0	0	4	0	A637V (GCG→GTG)	nuoL	NADH‑quinone oxidoreductase subunit L
Volunteer HE	1399418	SNP Non-Synonymous	0	1	0	0	0	A26T (GCA→ACA)	PROKKA_01401	hypothetical protein
Volunteer HE	551325	SNP Synonymous	0	0	1	0	0	P170P (CCA→CCC)	phrA	Deoxyribodipyrimidine photo‑lyase
Volunteer HE	1672226	SNP Non-Synonymous	0	0	1	0	0	R422H (CGC→CAC)	gyrA	DNA gyrase subunit A
Volunteer HE	1438953	Deletion	0	0	0	1	0	Δ37 bp	PROKKA_01446	hypothetical protein
Volunteer SW	551325	SNP Synonymous	0	0	0	1	0	P170P (CCA→CCC)	phrA	Deoxyribodipyrimidine photo‑lyase
Volunteer SW	717208	SNP Synonymous	0	0	0	1	0	T54T (ACA→ACC)	accB	Biotin carboxyl carrier protein of acetyl‑CoA carboxylase
Volunteer SW	118481	SNP Synonymous	0	0	0	0	1	S328S (TCC→TCT)	epsF	Type II secretion system protein F
Volunteer SW	220798	SNP Synonymous	0	0	0	0	1	I439I (ATC→ATT)	mqo	Malate:quinone oxidoreductase
Volunteer SW	1252506	SNP Non-Synonymous	0	0	0	0	1	D120N (GAC→AAC)	PROKKA_01249	AMP protein trasnferase Sofic
Volunteer TN	551325	SNP Synonymous	0	0	0	0	1	P170P (CCA→CCC)	phrA	Deoxyribodipyrimidine photo‑lyase
Key: "Δ" refers to a deletion event, "+" refers to an insertion event, "→" refers to a substitution event,
		SNP detected among 4/4 isolates
					9/13 SNPs detected in one isolate among 31 sampled in total. Transient events
