# Supplementary material for: Microevolution of Neisseria lactamica during nasopharyngeal colonisation induced by controlled human infection
Source: Nat Commun. 2018 Nov 12;9:4753. doi: 10.1038/s41467-018-07235-5 (PMC6232127; doi:10.1038/s41467-018-07235-5)
Supplement: Supplementary file 5 — Supplementary Data 2 [file 41467_2018_7235_MOESM5_ESM.xlsx]

## Sheet: 2 PV ONOFF stats
	Reference	Variant	Week 2 (26)		Week 4 (8)		Week 8 (22)		Week 16 (20)		Week 26 (19)
Gene	Repeat	Repeat	ON	OFF	ON	OFF	ON	OFF	ON	OFF	ON	OFF
lgtG	C12	C11, C13	21	5	7	1	8	14	13	7	10	9
			p=1.00		p=1.00		p=0.0352		p=0.1215		p=0.5231
pglA	G10	G11, G12, G13	0	26	0	8	0	22	0	20	0	19
			p=1.00		p=1.00		p=1.00		p=1.00		p=1.00
hpuA	G10	G9, G11	26	0	6	2	20	2	18	2	18	1
			p=1.00		p=0.0499		p=0.23835		p=1.00		p=1.00
pglH	C13	C9, C10, C11	25	1	7	1	16	6	13	7	11	8
			p=1.00		p=0.4207		p=0.6378		p=0.7410		p=0.7475
lgtC	G13	G12 (G14)*	0	26	0	8	0	22	0	20	0	19
			p=1.00		p=1.00		p=1.00		p=1.00		p=1.00
hsdS	G9	G10, G12	4	22	2	6	3	19	2	18	2	17
			p=1.00		p=0.6087		p=0.5894		p=1.00		p=1.00
The repeat number in bold and underlined has been assigned putative Phase ON status
*In lgtC Phase ON is putatively assigned to G14. This repeat or it's other putative phase ON repeats (G11 and G17) were not observed
Reference repeat refers to the repeat number present in the reference genome. Variant repeats refer to those detected among sample genomes.
The number given in brackets next to the sampling week indicates the total number of isolates which underwent mutational anaylsis at a given time point.
