# Supplementary material for: Microevolution of Neisseria lactamica during nasopharyngeal colonisation induced by controlled human infection
Source: Nat Commun. 2018 Nov 12;9:4753. doi: 10.1038/s41467-018-07235-5 (PMC6232127; doi:10.1038/s41467-018-07235-5)
Supplement: Supplementary file 6 — Supplementary Data 3 [file 41467_2018_7235_MOESM6_ESM.xlsx]

## Sheet: 3 Putative PV Genes in N. lac
start	end	polymeric_base	gene_position	gene/proteome number	Mutated during study	gene_product
27483	27490	T	< coding (280-287/1326 nt)	ftsW	no	cell division protein FtsW
58187	58194	A	> coding (809-816/1113 nt)	protein_00057	no	quinolinate synthase
130011	130018	A	< coding (133-140/1173 nt)	protein_00134	no	hemolysin D
135275	135283	C	< coding (747-755/1434 nt)	protein_00139	no	membrane protein
159428	159435	T	> coding (82-89/1347 nt)	protein_00166	no	tryptophan permease
161330	161341	C	> coding (485-496/573 nt)	lgtG	yes	L glycosyltransferase G
166958	166965	T	< coding (12-19/1902 nt)	Thic	no	phosphomethylpyrimidine synthase ThiC
218308	218315	A	> coding (307-314/639 nt)	protein_00229	no	hypothetical protein
229996	230003	T	> coding (135-142/345 nt)	protein_00243	no	hypothetical protein
230024	230031	T	> coding (163-170/345 nt)	protein_00243	no	hypothetical protein
230142	230149	T	> coding (281-288/345 nt)	protein_00243	no	hypothetical protein
237589	237596	T	> coding (158-165/411 nt)	protein_00254	no	hypothetical protein
238793	238800	A	> coding (4-11/318 nt)	protein_00257	no	hypothetical protein
241051	241058	T	> coding (192-199/360 nt)	protein_00260	no	hypothetical protein
256701	256710	G	> coding (736-745/798 nt)	pglA	yes	[protein-PII] uridylyltransferase
261695	261702	C	> coding (171-178/261 nt)	protein_00277	no	hypothetical protein
261703	261711	A	> coding (179-187/261 nt)	protein_00277	no	hypothetical protein
261715	261722	A	> coding (191-198/261 nt)	protein_00277	no	hypothetical protein
302369	302376	A	< coding (458-465/2586 nt)	protein_00315	no	hypothetical protein
303061	303068	T	< coding (66-73/195 nt)	protein_00316	no	multidrug transporter
305046	305054	T	< coding (352-360/1320 nt)	protein_00318	no	hypothetical protein
386514	386523	G	< coding (9-18/123 nt)	protein_00411	no	hypothetical protein
395561	395568	A	> coding (787-794/867 nt)	protein_00419	no	glucose-1-phosphate thymidylyltransferase
410064	410071	A	> coding (56-63/1227 nt)	pilT	no	twitching motility protein PilT
426357	426364	A	< coding (404-411/840 nt)	protein_00448	no	MULTISPECIES: iron permease [Neisseria]
441348	441355	T	> coding (44-51/984 nt)	protein_00461	no	membrane protein
442259	442267	A	> coding (955-963/984 nt)	protein_00461	no	membrane protein
443850	443857	A	> coding (1205-1212/1254 nt)	protein_00463	no	UDP-N-acetylglucosamine 1-carboxyvinyltransferase
482698	482705	C	> coding (890-897/1482 nt)	protein_00499	no	membrane protein
503105	503112	A	> coding (1705-1712/1716 nt)	protein_00521	no	hypothetical protein
517585	517592	T	> coding (370-377/426 nt)	protein_00538	no	MULTISPECIES: hypothetical protein [Neisseria]
539455	539462	T	< coding (44-51/615 nt)	protein_00552	no	MULTISPECIES: 3-hydroxyisobutyrate dehydrogenase [Neisseria]
539834	539841	T	< coding (921-928/1260 nt)	protein_00553	no	DNA modification methylase
540484	540491	T	< coding (271-278/1260 nt)	protein_00553	no	DNA modification methylase
546832	546839	A	> coding (1480-1487/2589 nt)	protein_00558	no	DNA cytosine methyltransferase
547434	547441	T	> coding (2082-2089/2589 nt)	protein_00558	no	DNA cytosine methyltransferase
547915	547922	T	> coding (2563-2570/2589 nt)	protein_00558	no	DNA cytosine methyltransferase
592273	592280	T	< coding (1138-1145/2157 nt)	fetA	yes	iron-regulated outer membrane protein FetA
617853	617862	C	< coding (58-67/1026 nt)	hpuA	yes	hemoglobin-haptoglobin-utilization protein
659607	659619	G	> coding (158-170/936 nt)	lgtC	yes	L glycosyltransferase C
731323	731330	A	< coding (562-569/2991 nt)	pilC	no	pilus assembly protein PilC
731323	731330	A	< coding (562-569/2991 nt)	pilC	no	pilus assembly protein PilC
742740	742750	G	> coding (403-413/426 nt)	pgllL	yes	lipopolysaccharide modification acyltransferase
754832	754839	T	> coding (211-218/495 nt)	protein_00751	no	putative lipoprotein signal peptidase
776725	776737	G	< coding (617-629/1170 nt)	pglH	yes	lipopolysaccharide modification acyltransferase
807424	807434	C	> coding (17-27/330 nt)	protein_00797	no	hypothetical protein
834691	834698	T	< coding (55-62/1587 nt)	protein_00826	no	lactate permease
865096	865103	T	< coding (4-11/819 nt)	protein_00851	no	serine acetyltransferase
873636	873643	T	< coding (181-188/1344 nt)	protein_00861	no	Na(+)-translocating NADH-ubiquinone reductase
893426	893433	T	< coding (166-173/1209 nt)	protein_00878	no	putative adhesin
921120	921127	T	< coding (184-191/1305 nt)	protein_00907	no	ammonia channel protein
969505	969512	A	> coding (5-12/183 nt)	protein_00956	no	MULTISPECIES: hypothetical protein [Neisseria]
976062	976069	A	> coding (410-417/483 nt)	protein_00965	no	MULTISPECIES: hypothetical protein [Neisseria]
985496	985503	G	> coding (81-88/2835 nt)	protein_00974	no	ligand-gated channel
1014474	1014481	G	> coding (354-361/594 nt)	protein_01002	no	hypothetical protein
1063647	1063654	T	> coding (220-227/606 nt)	protein_01061	no	membrane protein
1096225	1096232	T	< coding (131-138/579 nt)	protein_01094	no	putative peptidyl-tRNA hydrolase
1115279	1115286	A	> coding (147-154/648 nt)	protein_01114	no	adenylate kinase
1124229	1124237	G	> coding (643-651/1245 nt)	hsdS	yes	NgoAV type I restriction modification system specificity subunit
1143902	1143909	T	< coding (422-429/630 nt)	protein_01140	no	hypothetical protein
1183268	1183275	T	< coding (469-476/2226 nt)	protein_01183	no	isocitrate dehydrogenase
1224806	1224813	T	< coding (740-747/1134 nt)	protein_01224	no	multidrug DMT transporter
1224833	1224840	T	< coding (713-720/1134 nt)	protein_01224	no	multidrug DMT transporter
1240306	1240313	A	> coding (83-90/519 nt)	protein_01239	no	hypothetical protein
1240722	1240729	A	> coding (499-506/519 nt)	protein_01239	no	hypothetical protein
1251454	1251461	T	< coding (1403-1410/1413 nt)	protein_01249	no	Adenosine monophosphate-protein transferase SoFic
1263830	1263837	A	> coding (6994-7001/7104 nt)	protein_01255	no	hemagglutinin/hemolysin-related protein
1264260	1264267	T	> coding (324-331/360 nt)	protein_01256	no	MULTISPECIES: hypothetical protein [Neisseria]
1275890	1275897	A	> coding (78-85/498 nt)	protein_01271	no	hypothetical protein, partial
1276089	1276096	T	> coding (277-284/498 nt)	protein_01271	no	hypothetical protein, partial
1289886	1289893	A	> coding (4-11/1203 nt)	protein_01285	no	hypothetical protein
1293680	1293687	T	< coding (338-345/1056 nt)	protein_01288	no	sulfate ABC transporter substrate-binding protein
1293901	1293908	T	< coding (117-124/1056 nt)	protein_01288	no	sulfate ABC transporter substrate-binding protein
1294757	1294764	T	< coding (1033-1040/1188 nt)	protein_01290	no	phosphoribosylaminoimidazole carboxylase ATPase subunit
1305117	1305124	T	< coding (145-152/603 nt)	protein_01299	no	glycerol-3-phosphate acyltransferase
1336633	1336642	A	> coding (4-13/1254 nt)	protein_01331	no	tRNA(Ile)-lysidine synthetase
1347183	1347190	T	< coding (528-535/1770 nt)	protein_01340	no	sulfite reductase subunit beta
1385878	1385885	A	> coding (24-31/330 nt)	protein_01380	no	hypothetical protein
1425439	1425447	T	< coding (201-209/357 nt)	protein_01437	no	hypothetical protein
1447539	1447546	A	> coding (253-260/300 nt)	protein_01456	no	hypothetical protein
1483207	1483216	G	> coding (306-315/1014 nt)	c-hp/NEIS1156	yes	glycosyl transferase family 2
1674192	1674201	C	> coding (13-22/2073 nt)	protein_01653	yes	TonB dependent, outer membrane protein similar to fetA receptor
1698893	1698900	A	> coding (591-598/1002 nt)	protein_01663	no	tRNA-dihydrouridine synthase C
1732506	1732513	A	> coding (304-311/2013 nt)	protein_01687	no	ATP-dependent DNA helicase Rep
1734191	1734198	A	> coding (1989-1996/2013 nt)	protein_01687	no	ATP-dependent DNA helicase Rep
1750082	1750092	C	> coding (36-46/1542 nt)	protein_01701	yes	Hp; Phosphoglycerol transferase (blastP), sulfatase (pfam)
1779558	1779567	G	> coding (845-854/987 nt)	protein_01723	no	putative large surface adhesin
1779780	1779787	A	> coding (75-82/219 nt)	protein_01724	no	hypothetical protein
1791058	1791065	A	> coding (46-53/282 nt)	protein_01739	no	hypothetical protein
1875587	1875594	T	< coding (26-33/384 nt)	protein_01817	no	diacylglycerol kinase
1917069	1917076	T	< coding (251-258/1170 nt)	protein_01861	no	MULTISPECIES: DNA cytosine methyltransferase [Neisseria]
1926870	1926877	T	< coding (141-148/1170 nt)	protein_01868	no	O-succinylhomoserine sulfhydrolase
1960665	1960672	A	< coding (172-179/1635 nt)	protein_01891	no	putative sulfatase
2062821	2062829	C	> coding (8-16/2163 nt)	protein_01983	no	outer membrane ferripyoverdine receptor
2093971	2093978	T	< coding (232-239/390 nt)	protein_02009	no	hypothetical protein
2102455	2102463	A	< coding (281-289/291 nt)	protein_02017	no	hypothetical protein
2102601	2102608	A	< coding (136-143/291 nt)	protein_02017	no	hypothetical protein
2114892	2114900	T	< coding (245-253/357 nt)	protein_02027	no	hypothetical protein
