# Supplementary material for: Microevolution of Neisseria lactamica during nasopharyngeal colonisation induced by controlled human infection
Source: Nat Commun. 2018 Nov 12;9:4753. doi: 10.1038/s41467-018-07235-5 (PMC6232127; doi:10.1038/s41467-018-07235-5)
Supplement: Supplementary file 7 — Supplementary Data 4 [file 41467_2018_7235_MOESM7_ESM.xlsx]

## Sheet: 4 Non-recurring mutations
volunteer	position	mutation	Mutation Type	Week 2	Week 4	Week 8	Week 16	Week 26	annotation	gene	description
260	31096	G→A	SNP Synonymous	0	0	ND	1	0	G126G (GGC→GGT)	mraY ←	Phospho‑N‑acetylmuramoyl‑pentapeptide‑ transferase
118	69679	C→A	SNP Non-Synonymous	ND	ND	ND	ND	1	L170F (TTG→TTT)	rmpM ←	Outer membrane protein class 4 precursor
190	230281	A→G	SNP Non-Synonymous	0	0	ND	1	ND	T12A (ACC→GCC)	PROKKA_00244 →	hypothetical protein
222	262313	G→A	SNP Non-Synonymous	0	1	ND	ND	ND	G91S (GGC→AGC)	pilE_1 →	Fimbrial protein precursor
221	293046	T→G	SNP Non-Synonymous	1	ND	ND	0	0	V227G (GTT→GGT)	mnmG →	tRNA uridine 5‑carboxymethylaminomethyl modification enzyme MnmG
63	382198	C→T	SNP Non-Synonymous	0	0	ND	ND	1	R215C (CGC→TGC)	pykA →	Pyruvate kinase II
279	396787	C→T	SNP Non-Synonymous	0	1	ND	ND	ND	D538N (GAT→AAT)	PROKKA_00421 ←	OPT oligopeptide transporter protein
72	464946	C→T	SNP Synonymous	ND	1	ND	0	0	P241P (CCG→CCA)	PROKKA_00487 ←	hypothetical protein
172	499696	G→T	SNP Non-Synonymous	ND	0	ND	1	0	L310F (TTG→TTT)	nuoL →	NADH‑quinone oxidoreductase subunit L
166	528744	G→A	SNP Synonymous	0	ND	ND	ND	1	P536P (CCG→CCA)	lptD →	LPS‑assembly protein LptD precursor
313	550170	T→C	SNP Synonymous	0	ND	ND	1	0	L86L (CTA→CTG)	PROKKA_00561 ←	Transposase DDE domain protein
313	550174	C→T	SNP Non-Synonymous	0	ND	ND	1	0	G85D (GGT→GAT)	PROKKA_00561 ←	Transposase DDE domain protein
227	604496	G→A	SNP Non-Synonymous	0	0	0	1	0	A516T (GCG→ACG)	polA →	DNA polymerase I
264	658669	C→T	SNP Non-Synonymous	0	0	ND	1	ND	A24V (GCG→GTG)	lex1_1 →	Lipooligosaccharide biosynthesis protein lex‑1
82	689859	C→T	SNP Synonymous	0	0	ND	ND	1	I226I (ATC→ATT)	leuS →	Leucine‑‑tRNA ligase
315	706251	A→G	SNP Synonymous	0	ND	ND	1	ND	V47V (GTT→GTC)	fda ←	Fructose‑bisphosphate aldolase
264	726291	G→A	SNP Synonymous	0	0	ND	1	ND	I71I (ATC→ATT)	PROKKA_00729 ←	MtN3/saliva family protein
222	776648	T→C	SNP Non-Synonymous	0	1	ND	ND	ND	K236E (AAA→GAA)	PROKKA_00768 ←	Glycosyl transferases group 1
158	788120	C→T	SNP Non-Synonymous	0	0	ND	ND	1	G55S (GGC→AGC)	pilQ ←	Type IV pilus biogenesis and competence protein PilQ precursor
172	793934	C→T	SNP Non-Synonymous		0	ND	1	0	G202S (GGC→AGC)	engB_2 ←	putative GTP‑binding protein EngB
227	803071	C→T	SNP Non-Synonymous	1	0	0	0	0	G261S (GGC→AGC)	dacB ←	D‑alanyl‑D‑alanine carboxypeptidase DacB precursor
313	817659	C→T	SNP Non-Synonymous	0	ND	ND	0	1	A87V (GCC→GTC)	queC →	7‑cyano‑7‑deazaguanine synthase
312	867145	C→T	SNP Non-Synonymous	ND	0	ND	1	ND	S88N (AGC→AAC)	apbE_1 ←	Thiamine biosynthesis lipoprotein ApbE precursor
166	895514	C→A	SNP Non-Synonymous	0	ND	ND	ND	1	A111S (GCC→TCC)	mntB ←	Manganese transport system membrane protein MntB
172	904196	Δ615 bp	deletion	ND	0	ND	1	0	coding (690‑1304/1815 nt)	PROKKA_00889 ←	O‑Antigen ligase
158	904781	C→T	SNP Non-Synonymous	0	0	ND	ND	1	W240* (TGG→TAG)	PROKKA_00889 ←	O‑Antigen ligase
118	908306	G→A	SNP Synonymous	ND	ND	ND	ND	1	I85I (ATC→ATT)	PROKKA_00895 ←	HIT‑like protein
72	1027495	G→A	SNP Non-Synonymous	ND	1	ND	0	0	G69S (GGC→AGC)	ihfA →	Integration host factor subunit alpha
201	1150450	T→A	SNP Non-Synonymous	0	0	ND	0	1	K259M (AAG→ATG)	speE ←	Spermidine synthase
227	1213958	C→T	SNP Non-Synonymous	0	0	1	0	0	Q117* (CAG→TAG)	gltA →	Citrate synthase
72	1226461	T→C	SNP Non-Synonymous	ND	0	ND	1	0	T869A (ACC→GCC)	uvrA ←	UvrABC system protein A
166	1378450	C→T	SNP Synonymous	0	ND	ND	ND	1	G42G (GGC→GGT)	PROKKA_01375 →	Phage terminase large subunit
213	1409564	2 bp→TT	multiple base substitution	1	ND	ND	ND	ND	coding (335‑336/849 nt)	hp	hypothetical protein
213	1409567	4 bp→TCCG	multiple base substitution	1	ND	ND	ND	ND	coding (330‑333/849 nt)	hp	hypothetical protein
190	1473005	C→T	SNP Non-Synonymous	0	0	ND	1	ND	R81Q (CGG→CAG)	mobA ←	Molybdenum cofactor guanylyltransferase
309	1481653	G→A	SNP Non-Synonymous	ND	1	ND	ND	ND	G112S (GGT→AGT)	PROKKA_01487 →	hypothetical protein
221	1550904	C→T	SNP Synonymous	1	ND	ND	0	0	R121R (CGC→CGT)	mfd →	Transcription‑repair‑coupling factor
113	1592247	G→A	SNP Synonymous	0	0	ND	0	1	R62R (CGC→CGT)	rpsR ←	30S ribosomal protein S18
227	1599663	G→A	SNP Synonymous	0	0	0	0	1	A360A (GCG→GCA)	hcpC_2 →	Putative beta‑lactamase HcpC precursor
158	1645804	G→A	SNP Non-Synonymous	0	1	ND	ND	0	T261M (ACG→ATG)	xseA ←	Exodeoxyribonuclease 7 large subunit
72	1685720	G→A	SNP Non-Synonymous	ND	0	ND	0	1	T434I (ACA→ATA)	PROKKA_01654 ←	hemagglutinin
82	1718551	G→A	SNP Non-Synonymous	0	1	ND	ND	0	W9* (TGG→TAG)	l-hp	large multi domain protein (yadA Hia auto transporter, chormosome segregation ATPase, flagellin)
72	1718829	G→A	SNP Non-Synonymous	ND	0	ND	0	1	E102K (GAA→AAA)	l-hp	large multi domain protein (yadA Hia auto transporter, chormosome segregation ATPase, flagellin)
181	1765065	C→T	SNP Synonymous	0	0	ND	ND	1	D2011D (GAC→GAT)	fhaB_3 →	Filamentous hemagglutinin
160	1806920	G→A	SNP Non-Synonymous	0	ND	0	ND	1	P94L (CCT→CTT)	nlpD ←	Murein hydrolase activator NlpD precursor
170	1821617	+A	insertion	0	0	0	1	0	coding (198/207 nt)	hp	hypothetical protein
315	1921366	C→T	SNP Non-Synonymous	0	ND	ND	1	ND	S172F (TCC→TTC)	fixL →	Sensor protein FixL
290	2009491	Δ2 bp	deletion	0	0	ND	0	1	coding (218‑219/642 nt)	tesA →	Acyl‑CoA thioesterase I precursor
113	2041277	G→T	SNP Synonymous	0	0	ND	0	1	G76G (GGC→GGA)	PROKKA_01964 ←	holo‑(acyl carrier protein) synthase 2
227	2060759	G→A	SNP Synonymous	0	0	1	0	0	P58P (CCG→CCA)	cirA →	Colicin I receptor precursor
227	2125964	Δ2 bp	deletion	0	0	0	0	1	coding (407‑408/1098 nt)	hp	hypothetical protein
170	2126153	+A	insertion	1	0	0	0	0	coding (219/1098 nt)	hp	hypothetical protein
222	2127038	+A	insertion	0	1	ND	ND	ND	coding (772/1419 nt)	hp	hypothetical protein
260	2127062	G→A	SNP Non-Synonymous	0	0	ND	1	0	Q250* (CAA→TAA)	PROKKA_02039 ←	hypothetical protein
Key:
"ND" refer to a unsequenced timepoint
"0" indicates a recovered & sequenced sample presenting with no mutations of this type (Single Nucleotide Polymorphisms)
"1" indicates a recovered and sequenced sample presenting with a mutation of this type (Single Nucleotide Polymorphisms)
No SNPs were detected in volunteers 38, 64, 77, 93, 104, 170, 207, 213, 253, 255, 284, 290
In the mutation column: "Δ" refers to a deletion event, "+" refers to an insertion event, "→" refers to a substitution event and
"*" Indicates a SNP that has introduced a premature stop codon
