# Supplementary material for: Microevolution of Neisseria lactamica during nasopharyngeal colonisation induced by controlled human infection
Source: Nat Commun. 2018 Nov 12;9:4753. doi: 10.1038/s41467-018-07235-5 (PMC6232127; doi:10.1038/s41467-018-07235-5)
Supplement: Supplementary file 8 — Supplementary Data 5 [file 41467_2018_7235_MOESM8_ESM.xlsx]

## Sheet: 4 Persisting mutations
volunteer	position	mutation	Week 2	Week 4	Week 8	Week 16	Week 26	annotation	mutation	gene	description
88	1804594	G→A	ND	1	ND	1	ND	L55L (TTG→TTA)	Synonymous SNP	recX	Regulatory protein RecX
264	653511	G→A	0	1	ND	1	ND	A93A (GCG→GCA)	Synonymous SNP	atpC	ATP synthase epsilon chain
63	760996	C→T	0	1	ND	ND	1	D126N (GAT→AAT)	Non synonymous SNP	cas1	CRISPR‑associated endonuclease Cas1
160	468817	A→C	0	ND	1	ND	1	K131T (AAA→ACA)	Non synonymous SNP	rssA	NTE family protein RssA
181	2126208	G→T	0	1	ND	ND	1	A55E (GCG→GAG)	Non synonymous SNP	hp	hypothetical protein
190	505463	C→T	1	1	ND	1	ND	H269Y (CAT→TAT)	Non synonymous SNP	nuoN	NADH‑quinone oxidoreductase subunit N
264	1779889	G→A	0	1	ND	1	ND	D62N (GAC→AAC)	Non synonymous SNP	l-hp	large multi domain protein
264	2123920	G→A	1	1	ND	1	ND	A47V (GCG→GTG)	Non synonymous SNP	hp	Roadblock/LC7 domain protein
Key:
"ND" refer to a unsequenced timepoint
"0" indicates a recovered & sequenced sample presenting with no mutations of this type (Single Nucleotide Polymorphisms)
"1" indicates a recovered and sequenced sample presenting with a mutation of this type (Single Nucleotide Polymorphisms)
