# Supplementary material for: Microevolution of Neisseria lactamica during nasopharyngeal colonisation induced by controlled human infection
Source: Nat Commun. 2018 Nov 12;9:4753. doi: 10.1038/s41467-018-07235-5 (PMC6232127; doi:10.1038/s41467-018-07235-5)
Supplement: Supplementary file 9 — Supplementary Data 6 [file 41467_2018_7235_MOESM9_ESM.xlsx]

## Sheet: 6 Isolates per timepoint
Volunteer	Week 0 *	Week 2	Week 4	Week 8	Week 16	Week 26	N. lac Y92 per volunteer	N. men per volunteer		Key
38							2	0		N. lactamica Y92-1009, innoculated, isolated and sequenced
63							3	0		N. meningitidis isolated and sequenced
64					ST 839	ST 839	4	2		Both N. lactamica and N. meningitdisisolated and sequnced
72							3	0		N. lactamica innoculated, isolated but unsequenced
77					ST 1423	ST 1423	2	2		No bacteria isolated
82							3	0		*Wild type N. lactamica isolatesdisplayed in Supplemental Table 1
88							2	0
93							2	0
104	ST 1655						2	1
113							4	0
118							1	0
158							3	0
160							3	0
166							2	0
170							5	0
172							3	0
181						ST 2394	3	1
190							3	0
201							4	0
207							2	0
213							1	0
221	ST 466				ST 466		3	2
222							2	0
227							5	0
253							3	0
255	ST 10478				ST 213	ST 213	2	3
260							4	0
264							3	0
279	ST 60					ST 60	2	2
284							2	0
290							4	0
309				ST 1655			1	1
312							2	0
313							3	0
315							2	0
N.lac (I) (by timepoint)		26	8	22	20	19	95
N.men (by timepoint)	4	0	0	1	4	5		14
N. lac (WT)* by time point	1	2	2	1	2	1	9
