# Supplementary material for: Microevolution of Neisseria lactamica during nasopharyngeal colonisation induced by controlled human infection
Source: Nat Commun. 2018 Nov 12;9:4753. doi: 10.1038/s41467-018-07235-5 (PMC6232127; doi:10.1038/s41467-018-07235-5)
Supplement: Supplementary file 10 — Supplementary Data 7 [file 41467_2018_7235_MOESM10_ESM.xlsx]

## Sheet: Export
id	isolate	Volunteer	Week	Day	Colony	species	strain_designation	link
36942	Y104	104	Week 16	NA	NA	Neisseria lactamica	ND: P1.ND,ND: F4-8: ST-3493 (cc613)	https://www.ebi.ac.uk/ena/data/view/ERR957599
36964	Y113	113	Week 16	NA	NA	Neisseria lactamica	ND: P1.ND,ND: F4-8: ST-3493 (cc613)	https://www.ebi.ac.uk/ena/data/view/ERR957471
36962	Y170	170	Week 16	NA	NA	Neisseria lactamica	ND: P1.ND,ND: F4-8: ST-3493 (cc613)	https://www.ebi.ac.uk/ena/data/view/ERR957467
36952	Y172	172	Week 16	NA	NA	Neisseria lactamica	ND: P1.ND,ND: F4-8: ST-3493 (cc613)	https://www.ebi.ac.uk/ena/data/view/ERR957447
36950	Y190	190	Week 16	NA	NA	Neisseria lactamica	ND: P1.ND,ND: F4-8: ST-3493 (cc613)	https://www.ebi.ac.uk/ena/data/view/ERR957443
36949	Y201	201	Week 16	NA	NA	Neisseria lactamica	ND: P1.ND,ND: F4-8: ST-3493 (cc613)	https://www.ebi.ac.uk/ena/data/view/ERR957606
36954	Y221	221	Week 16	NA	NA	Neisseria lactamica	ND: P1.ND,ND: F4-8: ST-3493 (cc613)	https://www.ebi.ac.uk/ena/data/view/ERR957451
36958	Y227	227	Week 16	NA	NA	Neisseria lactamica	ND: P1.ND,ND: F4-8: ST-3493 (cc613)	https://www.ebi.ac.uk/ena/data/view/ERR957459
36960	Y253	253	Week 16	NA	NA	Neisseria lactamica	ND: P1.ND,ND: F4-8: ST-3493 (cc613)	https://www.ebi.ac.uk/ena/data/view/ERR957463
37018	Y260	260	Week 16	NA	NA	Neisseria lactamica	ND: P1.ND,ND: F4-8: ST-3493 (cc613)	https://www.ebi.ac.uk/ena/data/view/ERR957579
36951	Y264	264	Week 16	NA	NA	Neisseria lactamica	ND: P1.ND,ND: F4-8: ST-3493 (cc613)	https://www.ebi.ac.uk/ena/data/view/ERR957445
36948	Y290	290	Week 16	NA	NA	Neisseria lactamica	ND: P1.ND,ND: F4-8: ST-3493 (cc613)	https://www.ebi.ac.uk/ena/data/view/ERR957605
36961	Y312	312	Week 16	NA	NA	Neisseria lactamica	ND: P1.ND,ND: F4-8: ST-3493 (cc613)	https://www.ebi.ac.uk/ena/data/view/ERR957465
36959	Y313	313	Week 16	NA	NA	Neisseria lactamica	ND: P1.ND,ND: F4-8: ST-3493 (cc613)	https://www.ebi.ac.uk/ena/data/view/ERR957461
36937	Y315	315	Week 16	NA	NA	Neisseria lactamica	ND: P1.ND,ND: F4-8: ST-3493 (cc613)	https://www.ebi.ac.uk/ena/data/view/ERR957594
36953	Y38	38	Week 16	NA	NA	Neisseria lactamica	ND: P1.ND,ND: F4-8: ST-3493 (cc613)	https://www.ebi.ac.uk/ena/data/view/ERR957449
36955	Y64	64	Week 16	NA	NA	Neisseria lactamica	ND: P1.ND,ND: F4-8: ST-3493 (cc613)	https://www.ebi.ac.uk/ena/data/view/ERR957453
36945	Y72	72	Week 16	NA	NA	Neisseria lactamica	ND: P1.ND,ND: F4-8: ST-3493 (cc613)	https://www.ebi.ac.uk/ena/data/view/ERR957602
36963	Y77	77	Week 16	NA	NA	Neisseria lactamica	ND: P1.ND,ND: F4-8: ST-3493 (cc613)	https://www.ebi.ac.uk/ena/data/view/ERR957469
36944	Y88	88	Week 16	NA	NA	Neisseria lactamica	ND: P1.ND,ND: F4-8: ST-3493 (cc613)	https://www.ebi.ac.uk/ena/data/view/ERR957601
36859	S104	104	Week 2	NA	NA	Neisseria lactamica	ND: P1.ND,ND: F4-8: ST-3493 (cc613)	https://www.ebi.ac.uk/ena/data/view/ERR957452
36868	S108	108	Week 2	NA	NA	Neisseria lactamica	ND: P1.ND,ND: F4-8: ST-3493 (cc613)	https://www.ebi.ac.uk/ena/data/view/ERR957470
36885	S113	113	Week 2	NA	NA	Neisseria lactamica	ND: P1.ND,ND: F4-8: ST-3493 (cc613)	https://www.ebi.ac.uk/ena/data/view/ERR957504
36899	S158	158	Week 2	NA	NA	Neisseria lactamica	ND: P1.ND,ND: F4-8: ST-3493 (cc613)	https://www.ebi.ac.uk/ena/data/view/ERR957532
37016	S160	160	Week 2	NA	NA	Neisseria lactamica	ND: P1.ND,ND: F4-8: ST-3493 (cc613)	https://www.ebi.ac.uk/ena/data/view/ERR957575
36877	S166	166	Week 2	NA	NA	Neisseria lactamica	ND: P1.ND,ND: F4-8: ST-3493 (cc613)	https://www.ebi.ac.uk/ena/data/view/ERR957488
36895	S170	170	Week 2	NA	NA	Neisseria lactamica	ND: P1.ND,ND: F4-8: ST-3493 (cc613)	https://www.ebi.ac.uk/ena/data/view/ERR957524
36878	S181	181	Week 2	NA	NA	Neisseria lactamica	ND: P1.ND,ND: F4-8: ST-3493 (cc613)	https://www.ebi.ac.uk/ena/data/view/ERR957490
36870	S190	190	Week 2	NA	NA	Neisseria lactamica	ND: P1.ND,ND: F4-8: ST-3493 (cc613)	https://www.ebi.ac.uk/ena/data/view/ERR957474
36863	S201	201	Week 2	NA	NA	Neisseria lactamica	ND: P1.ND,ND: F4-8: ST-3493 (cc613)	https://www.ebi.ac.uk/ena/data/view/ERR957460
36867	S207	207	Week 2	NA	NA	Neisseria lactamica	ND: P1.ND,ND: F4-8: ST-3493 (cc613)	https://www.ebi.ac.uk/ena/data/view/ERR957468
37017	S213	213	Week 2	NA	NA	Neisseria lactamica	ND: P1.ND,ND: F4-8: ST-3493 (cc613)	https://www.ebi.ac.uk/ena/data/view/ERR957577
36882	S221	221	Week 2	NA	NA	Neisseria lactamica	ND: P1.ND,ND: F4-8: ST-3493 (cc613)	https://www.ebi.ac.uk/ena/data/view/ERR957498
36910	S222	222	Week 2	NA	NA	Neisseria lactamica	ND: P1.ND,ND: F4-8: ST-3493 (cc613)	https://www.ebi.ac.uk/ena/data/view/ERR957554
36909	S227	227	Week 2	NA	NA	Neisseria lactamica	ND: P1.ND,ND: F4-8: ST-3493 (cc613)	https://www.ebi.ac.uk/ena/data/view/ERR957552
36903	S253	253	Week 2	NA	NA	Neisseria lactamica	ND: P1.ND,ND: F4-8: ST-3493 (cc613)	https://www.ebi.ac.uk/ena/data/view/ERR957540
36906	S255	255	Week 2	NA	NA	Neisseria lactamica	ND: P1.ND,ND: F4-8: ST-3493 (cc613)	https://www.ebi.ac.uk/ena/data/view/ERR957546
36887	S260	260	Week 2	NA	NA	Neisseria lactamica	ND: P1.ND,ND: F4-8: ST-3493 (cc613)	https://www.ebi.ac.uk/ena/data/view/ERR957508
36881	S264	264	Week 2	NA	NA	Neisseria lactamica	ND: P1.ND,ND: F4-8: ST-3493 (cc613)	https://www.ebi.ac.uk/ena/data/view/ERR957496
36873	S279	279	Week 2	NA	NA	Neisseria lactamica	ND: P1.ND,ND: F4-8: ST-3493 (cc613)	https://www.ebi.ac.uk/ena/data/view/ERR957480
36879	S284	284	Week 2	NA	NA	Neisseria lactamica	ND: P1.ND,ND: F4-8: ST-3493 (cc613)	https://www.ebi.ac.uk/ena/data/view/ERR957492
36865	S290	290	Week 2	NA	NA	Neisseria lactamica	ND: P1.ND,ND: F4-8: ST-3493 (cc613)	https://www.ebi.ac.uk/ena/data/view/ERR957464
36896	S313	313	Week 2	NA	NA	Neisseria lactamica	ND: P1.ND,ND: F4-8: ST-3493 (cc613)	https://www.ebi.ac.uk/ena/data/view/ERR957526
36893	S315	315	Week 2	NA	NA	Neisseria lactamica	ND: P1.ND,ND: F4-8: ST-3493 (cc613)	https://www.ebi.ac.uk/ena/data/view/ERR957520
36884	S63	63	Week 2	NA	NA	Neisseria lactamica	ND: P1.ND,ND: F4-8: ST-3493 (cc613)	https://www.ebi.ac.uk/ena/data/view/ERR957502
36883	S64	64	Week 2	NA	NA	Neisseria lactamica	ND: P1.ND,ND: F4-8: ST-3493 (cc613)	https://www.ebi.ac.uk/ena/data/view/ERR957500
36876	S82	82	Week 2	NA	NA	Neisseria lactamica	ND: P1.ND,ND: F4-8: ST-3493 (cc613)	https://www.ebi.ac.uk/ena/data/view/ERR957486
36990	AA101	101	Week 26	NA	NA	Neisseria lactamica	ND: P1.ND,ND: F4-8: ST-3493 (cc613)	https://www.ebi.ac.uk/ena/data/view/ERR957523
36995	AA113	113	Week 26	NA	NA	Neisseria lactamica	ND: P1.ND,ND: F4-8: ST-3493 (cc613)	https://www.ebi.ac.uk/ena/data/view/ERR957533
36972	AA118	118	Week 26	NA	NA	Neisseria lactamica	ND: P1.ND,ND: F4-8: ST-3493 (cc613)	https://www.ebi.ac.uk/ena/data/view/ERR957487
36986	AA158	158	Week 26	NA	NA	Neisseria lactamica	ND: P1.ND,ND: F4-8: ST-3493 (cc613)	https://www.ebi.ac.uk/ena/data/view/ERR957515
36985	AA160	160	Week 26	NA	NA	Neisseria lactamica	ND: P1.ND,ND: F4-8: ST-3493 (cc613)	https://www.ebi.ac.uk/ena/data/view/ERR957513
36994	AA166	166	Week 26	NA	NA	Neisseria lactamica	ND: P1.ND,ND: F4-8: ST-3493 (cc613)	https://www.ebi.ac.uk/ena/data/view/ERR957531
36997	AA170	170	Week 26	NA	NA	Neisseria lactamica	ND: P1.ND,ND: F4-8: ST-3493 (cc613)	https://www.ebi.ac.uk/ena/data/view/ERR957537
36967	AA172	172	Week 26	NA	NA	Neisseria lactamica	ND: P1.ND,ND: F4-8: ST-3493 (cc613)	https://www.ebi.ac.uk/ena/data/view/ERR957477
36984	AA181	181	Week 26	NA	NA	Neisseria lactamica	ND: P1.ND,ND: F4-8: ST-3493 (cc613)	https://www.ebi.ac.uk/ena/data/view/ERR957511
36970	AA201	201	Week 26	NA	NA	Neisseria lactamica	ND: P1.ND,ND: F4-8: ST-3493 (cc613)	https://www.ebi.ac.uk/ena/data/view/ERR957483
36981	AA221	221	Week 26	NA	NA	Neisseria lactamica	ND: P1.ND,ND: F4-8: ST-3493 (cc613)	https://www.ebi.ac.uk/ena/data/view/ERR957505
36993	AA227	227	Week 26	NA	NA	Neisseria lactamica	ND: P1.ND,ND: F4-8: ST-3493 (cc613)	https://www.ebi.ac.uk/ena/data/view/ERR957529
36991	AA260	260	Week 26	NA	NA	Neisseria lactamica	ND: P1.ND,ND: F4-8: ST-3493 (cc613)	https://www.ebi.ac.uk/ena/data/view/ERR957525
36966	AA290	290	Week 26	NA	NA	Neisseria lactamica	ND: P1.ND,ND: F4-8: ST-3493 (cc613)	https://www.ebi.ac.uk/ena/data/view/ERR957475
36998	AA313	313	Week 26	NA	NA	Neisseria lactamica	ND: P1.ND,ND: F4-8: ST-3493 (cc613)	https://www.ebi.ac.uk/ena/data/view/ERR957539
36976	AA63	63	Week 26	NA	NA	Neisseria lactamica	ND: P1.ND,ND: F4-8: ST-3493 (cc613)	https://www.ebi.ac.uk/ena/data/view/ERR957495
36982	AA64	64	Week 26	NA	NA	Neisseria lactamica	ND: P1.ND,ND: F4-8: ST-3493 (cc613)	https://www.ebi.ac.uk/ena/data/view/ERR957507
36965	AA72	72	Week 26	NA	NA	Neisseria lactamica	ND: P1.ND,ND: F4-8: ST-3493 (cc613)	https://www.ebi.ac.uk/ena/data/view/ERR957473
36971	AA82	82	Week 26	NA	NA	Neisseria lactamica	ND: P1.ND,ND: F4-8: ST-3493 (cc613)	https://www.ebi.ac.uk/ena/data/view/ERR957485
36987	AA93	93	Week 26	NA	NA	Neisseria lactamica	ND: P1.ND,ND: F4-8: ST-3493 (cc613)	https://www.ebi.ac.uk/ena/data/view/ERR957517
36912	U160	160	Week 4	NA	NA	Neisseria lactamica	ND: P1.ND,ND: F4-8: ST-3493 (cc613)	https://www.ebi.ac.uk/ena/data/view/ERR957558
36919	U170	170	Week 4	NA	NA	Neisseria lactamica	ND: P1.ND,ND: F4-8: ST-3493 (cc613)	https://www.ebi.ac.uk/ena/data/view/ERR957572
36920	U227	227	Week 4	NA	NA	Neisseria lactamica	ND: P1.ND,ND: F4-8: ST-3493 (cc613)	https://www.ebi.ac.uk/ena/data/view/ERR957574
36918	U255	255	Week 4	NA	NA	Neisseria lactamica	ND: P1.ND,ND: F4-8: ST-3493 (cc613)	https://www.ebi.ac.uk/ena/data/view/ERR957570
36924	W113	113	Week 8	NA	NA	Neisseria lactamica	ND: P1.ND,ND: F4-8: ST-3493 (cc613)	https://www.ebi.ac.uk/ena/data/view/ERR957581
36928	W158	158	Week 8	NA	NA	Neisseria lactamica	ND: P1.ND,ND: F4-8: ST-3493 (cc613)	https://www.ebi.ac.uk/ena/data/view/ERR957585
36929	W170	170	Week 8	NA	NA	Neisseria lactamica	ND: P1.ND,ND: F4-8: ST-3493 (cc613)	https://www.ebi.ac.uk/ena/data/view/ERR957586
36914	W172	172	Week 8	NA	NA	Neisseria lactamica	ND: P1.ND,ND: F4-8: ST-3493 (cc613)	https://www.ebi.ac.uk/ena/data/view/ERR957562
36915	W181	181	Week 8	NA	NA	Neisseria lactamica	ND: P1.ND,ND: F4-8: ST-3493 (cc613)	https://www.ebi.ac.uk/ena/data/view/ERR957564
36907	W190	190	Week 8	NA	NA	Neisseria lactamica	ND: P1.ND,ND: F4-8: ST-3493 (cc613)	https://www.ebi.ac.uk/ena/data/view/ERR957548
36905	W201	201	Week 8	NA	NA	Neisseria lactamica	ND: P1.ND,ND: F4-8: ST-3493 (cc613)	https://www.ebi.ac.uk/ena/data/view/ERR957544
36890	W207	207	Week 8	NA	NA	Neisseria lactamica	ND: P1.ND,ND: F4-8: ST-3493 (cc613)	https://www.ebi.ac.uk/ena/data/view/ERR957514
36936	W222	222	Week 8	NA	NA	Neisseria lactamica	ND: P1.ND,ND: F4-8: ST-3493 (cc613)	https://www.ebi.ac.uk/ena/data/view/ERR957593
36930	W227	227	Week 8	NA	NA	Neisseria lactamica	ND: P1.ND,ND: F4-8: ST-3493 (cc613)	https://www.ebi.ac.uk/ena/data/view/ERR957587
36943	W253	253	Week 8	NA	NA	Neisseria lactamica	ND: P1.ND,ND: F4-8: ST-3493 (cc613)	https://www.ebi.ac.uk/ena/data/view/ERR957600
36925	W260	260	Week 8	NA	NA	Neisseria lactamica	ND: P1.ND,ND: F4-8: ST-3493 (cc613)	https://www.ebi.ac.uk/ena/data/view/ERR957582
36922	W264	264	Week 8	NA	NA	Neisseria lactamica	ND: P1.ND,ND: F4-8: ST-3493 (cc613)	https://www.ebi.ac.uk/ena/data/view/ERR957578
36911	W279	279	Week 8	NA	NA	Neisseria lactamica	ND: P1.ND,ND: F4-8: ST-3493 (cc613)	https://www.ebi.ac.uk/ena/data/view/ERR957556
36940	W284	284	Week 8	NA	NA	Neisseria lactamica	ND: P1.ND,ND: F4-8: ST-3493 (cc613)	https://www.ebi.ac.uk/ena/data/view/ERR957597
36904	W290	290	Week 8	NA	NA	Neisseria lactamica	ND: P1.ND,ND: F4-8: ST-3493 (cc613)	https://www.ebi.ac.uk/ena/data/view/ERR957542
36931	W309	309	Week 8	NA	NA	Neisseria lactamica	ND: P1.ND,ND: F4-8: ST-3493 (cc613)	https://www.ebi.ac.uk/ena/data/view/ERR957588
36932	W312	312	Week 8	NA	NA	Neisseria lactamica	ND: P1.ND,ND: F4-8: ST-3493 (cc613)	https://www.ebi.ac.uk/ena/data/view/ERR957589
36913	W38	38	Week 8	NA	NA	Neisseria lactamica	ND: P1.ND,ND: F4-8: ST-3493 (cc613)	https://www.ebi.ac.uk/ena/data/view/ERR957560
36926	W63	63	Week 8	NA	NA	Neisseria lactamica	ND: P1.ND,ND: F4-8: ST-3493 (cc613)	https://www.ebi.ac.uk/ena/data/view/ERR957583
36921	W64	64	Week 8	NA	NA	Neisseria lactamica	ND: P1.ND,ND: F4-8: ST-3493 (cc613)	https://www.ebi.ac.uk/ena/data/view/ERR957576
36898	W72	72	Week 8	NA	NA	Neisseria lactamica	ND: P1.ND,ND: F4-8: ST-3493 (cc613)	https://www.ebi.ac.uk/ena/data/view/ERR957530
36923	W77	77	Week 8	NA	NA	Neisseria lactamica	ND: P1.ND,ND: F4-8: ST-3493 (cc613)	https://www.ebi.ac.uk/ena/data/view/ERR957580
36916	W82	82	Week 8	NA	NA	Neisseria lactamica	ND: P1.ND,ND: F4-8: ST-3493 (cc613)	https://www.ebi.ac.uk/ena/data/view/ERR957566
36902	W88	88	Week 8	NA	NA	Neisseria lactamica	ND: P1.ND,ND: F4-8: ST-3493 (cc613)	https://www.ebi.ac.uk/ena/data/view/ERR957538
36935	W93	93	Week 8	NA	NA	Neisseria lactamica	ND: P1.ND,ND: F4-8: ST-3493 (cc613)	https://www.ebi.ac.uk/ena/data/view/ERR957592
26268	BB77	77	26	NA	NA	Neisseria meningitidis	B: P1.17-1,23: F1-5: ST-1423 (cc41/44)	https://www.ebi.ac.uk/ena/data/view/ERR406584
26297	T36	36	2	NA	NA	Neisseria meningitidis	E: P1.5,2: F1-7: ST-10457 (cc60)	https://www.ebi.ac.uk/ena/data/view/ERR406613
26298	z77	77	16	NA	NA	Neisseria meningitidis	B: P1.17-1,23: F1-5: ST-1423 (cc41/44)	https://www.ebi.ac.uk/ena/data/view/ERR406614
26349	BB279	279	26	NA	NA	Neisseria meningitidis	E: P1.5,2: F3-1: ST-60 (cc60)	https://www.ebi.ac.uk/ena/data/view/ERR406664
26353	BB64	64	26	NA	NA	Neisseria meningitidis	B: P1.21,16: F1-15: ST-839 (cc41/44)	https://www.ebi.ac.uk/ena/data/view/ERR406668
26360	R221	221	0	NA	NA	Neisseria meningitidis	E: P1.5-2,10-2: F1-7: ST-466 (cc60)	https://www.ebi.ac.uk/ena/data/view/ERR406675
26377	BB255	255	26	NA	NA	Neisseria meningitidis	B: P1.22,14: F5-5: ST-213 (cc213)	https://www.ebi.ac.uk/ena/data/view/ERR406692
26378	BB291	291	26	NA	NA	Neisseria meningitidis	cnl: P1.7-2,4: F1-5: ST-41 (cc41/44)	https://www.ebi.ac.uk/ena/data/view/ERR406693
26386	X309	309	8	NA	NA	Neisseria meningitidis	Y: P1.5-1,10-1: F4-1: ST-1655 (cc23)	https://www.ebi.ac.uk/ena/data/view/ERR406701
26411	R36	36	0	NA	NA	Neisseria meningitidis	E: P1.5,2: F1-7: ST-10457 (cc60)	https://www.ebi.ac.uk/ena/data/view/ERR406726
26463	R291	291	0	NA	NA	Neisseria meningitidis	cnl: P1.7-2,4: F1-5: ST-41 (cc41/44)	https://www.ebi.ac.uk/ena/data/view/ERR406778
26464	Z221	221	16	NA	NA	Neisseria meningitidis	E: P1.5-2,10-2: F1-7: ST-466 (cc60)	https://www.ebi.ac.uk/ena/data/view/ERR406779
26490	z64	64	16	NA	NA	Neisseria meningitidis	B: P1.21,16: F1-15: ST-839 (cc41/44)	https://www.ebi.ac.uk/ena/data/view/ERR406805
26492	T291	291	2	NA	NA	Neisseria meningitidis	cnl: P1.7-2,4: F1-5: ST-41 (cc41/44)	https://www.ebi.ac.uk/ena/data/view/ERR406807
26494	R255	255	0	NA	NA	Neisseria meningitidis	B: P1.22,14: F5-5: ST-ND (-)	https://www.ebi.ac.uk/ena/data/view/ERR406809
26509	Z255	255	16	NA	NA	Neisseria meningitidis	B: P1.22,14: F5-5: ST-213 (cc213)	https://www.ebi.ac.uk/ena/data/view/ERR406824
37013	DZER0	REF	REF	NA	NA	Neisseria lactamica	ND: P1.ND,ND: F4-8: ST-3493 (cc613)	https://www.ebi.ac.uk/ena/data/view/ERR957569
36855	Q36	36	0	NA	NA	Neisseria lactamica	ND: P1.ND,ND: F5-101: ST-4192 ()	https://www.ebi.ac.uk/ena/data/view/ERR957444
36862	S36	36	2	NA	NA	Neisseria lactamica	ND: P1.ND,ND: F5-101: ST-4192 ()	https://www.ebi.ac.uk/ena/data/view/ERR957458
36874	U36	36	4	NA	NA	Neisseria lactamica	ND: P1.ND,ND: F5-101: ST-4192 ()	https://www.ebi.ac.uk/ena/data/view/ERR957482
36908	W36	36	8	NA	NA	Neisseria lactamica	ND: P1.ND,ND: F5-101: ST-4192 ()	https://www.ebi.ac.uk/ena/data/view/ERR957550
36946	Y36	36	16	NA	NA	Neisseria lactamica	ND: P1.ND,ND: F5-101: ST-4192 ()	https://www.ebi.ac.uk/ena/data/view/ERR957603
36969	AA36	36	26	NA	NA	Neisseria lactamica	ND: P1.ND,ND: F5-101: ST-4192 ()	https://www.ebi.ac.uk/ena/data/view/ERR957481
36856	S291	291	2	NA	NA	Neisseria lactamica	ND: P1.ND,ND: F1-106: ST-11524 ()	https://www.ebi.ac.uk/ena/data/view/ERR957446
36869	U291	291	4	NA	NA	Neisseria lactamica	ND: P1.ND,ND: F1-106: ST-11524 ()	https://www.ebi.ac.uk/ena/data/view/ERR957472
36938	Y291	291	16	NA	NA	Neisseria lactamica	ND: P1.ND,ND: F1-106: ST-11524 ()	https://www.ebi.ac.uk/ena/data/view/ERR957595
26735	HD/Con/113/4 52/NL5	113	4	28	5	Neisseria lactamica	ND: P1.ND,ND: F4-8: ST-3493 (cc613)	https://www.ebi.ac.uk/ena/data/view/ERR026908
26747	Con/Harv/113/D1/col3	113		1	3	Neisseria lactamica	ND: P1.ND,ND: F4-8: ST-3493 (cc613)	https://www.ebi.ac.uk/ena/data/view/ERR026921
26748	Con/Harv/113/D1/col2	113		1	2	Neisseria lactamica	ND: P1.ND,ND: F4-8: ST-3493 (cc613)	https://www.ebi.ac.uk/ena/data/view/ERR026922
26749	Con/Harv/113/D1/col4	113		1	4	Neisseria lactamica	ND: P1.ND,ND: F4-8: ST-3493 (cc613)	https://www.ebi.ac.uk/ena/data/view/ERR026923
26750	Con/Harv/113/D1/col5	113		1	5	Neisseria lactamica	ND: P1.ND,ND: F4-8: ST-3493 (cc613)	https://www.ebi.ac.uk/ena/data/view/ERR026924
26753	Con/Harv/113/D1/col1	113		1	1	Neisseria lactamica	ND: P1.ND,ND: F4-8: ST-3493 (cc613)	https://www.ebi.ac.uk/ena/data/view/ERR026927
26783	HD/con/113/D2/col1	113		2	1	Neisseria lactamica	ND: P1.ND,ND: F4-8: ST-3493 (cc613)	https://www.ebi.ac.uk/ena/data/view/ERR028550
26784	HD/con/113/D3/col3	113		3	3	Neisseria lactamica	ND: P1.ND,ND: F4-8: ST-3493 (cc613)	https://www.ebi.ac.uk/ena/data/view/ERR028551
26785	HD/con/113/D3/col5	113		3	5	Neisseria lactamica	ND: P1.ND,ND: F4-8: ST-3493 (cc613)	https://www.ebi.ac.uk/ena/data/view/ERR028552
26786	HD/Con/113/D14/NL3	113	2	14	3	Neisseria lactamica	ND: P1.ND,ND: F4-8: ST-3493 (cc613)	https://www.ebi.ac.uk/ena/data/view/ERR028554
26787	HD/con/113/D3/col1	113		3	1	Neisseria lactamica	ND: P1.ND,ND: F4-8: ST-3493 (cc613)	https://www.ebi.ac.uk/ena/data/view/ERR028555
26788	HD/Con/113/D14/NL1	113	2	14	1	Neisseria lactamica	ND: P1.ND,ND: F4-8: ST-3493 (cc613)	https://www.ebi.ac.uk/ena/data/view/ERR028556
26789	HD/Con/113/D14/NL4	113	2	14	4	Neisseria lactamica	ND: P1.ND,ND: F4-8: ST-3493 (cc613)	https://www.ebi.ac.uk/ena/data/view/ERR028557
26792	HD/Con/113/D14/NL5	113	2	14	5	Neisseria lactamica	ND: P1.ND,ND: F4-8: ST-3493 (cc613)	https://www.ebi.ac.uk/ena/data/view/ERR028560
26794	HD/con/113/D2/col5	113		2	5	Neisseria lactamica	ND: P1.ND,ND: F4-8: ST-3493 (cc613)	https://www.ebi.ac.uk/ena/data/view/ERR028562
26795	HD/con/113/D3/col4	113		3	4	Neisseria lactamica	ND: P1.ND,ND: F4-8: ST-3493 (cc613)	https://www.ebi.ac.uk/ena/data/view/ERR028563
26796	HD/con/113/D3/col2	113		3	2	Neisseria lactamica	ND: P1.ND,ND: F4-8: ST-3493 (cc613)	https://www.ebi.ac.uk/ena/data/view/ERR028564
26797	HD/Con/113/D14/NL2	113	2	14	2	Neisseria lactamica	ND: P1.ND,ND: F4-8: ST-3493 (cc613)	https://www.ebi.ac.uk/ena/data/view/ERR028566
26798	HD/Con/113/4 52/NL4	113	4	28	4	Neisseria lactamica	ND: P1.ND,ND: F4-8: ST-3493 (cc613)	https://www.ebi.ac.uk/ena/data/view/ERR028567
26804	HD/Con/113/4 52/NL3	113	4	28	3	Neisseria lactamica	ND: P1.ND,ND: F4-8: ST-3493 (cc613)	https://www.ebi.ac.uk/ena/data/view/ERR028573
26805	HD/Con/113/4 52/NL2	113	4	28	2	Neisseria lactamica	ND: P1.ND,ND: F4-8: ST-3493 (cc613)	https://www.ebi.ac.uk/ena/data/view/ERR028574
26736	HD/Con/115/4 52/NL3	115	4	28	3	Neisseria lactamica	ND: P1.ND,ND: F4-8: ST-3493 (cc613)	https://www.ebi.ac.uk/ena/data/view/ERR026909
26743	HD/Con/115/4 52/NL5	115	4	28	5	Neisseria lactamica	ND: P1.ND,ND: F4-8: ST-3493 (cc613)	https://www.ebi.ac.uk/ena/data/view/ERR026916
26744	HD/Con/115/4 52/NL4	115	4	28	4	Neisseria lactamica	ND: P1.ND,ND: F4-8: ST-3493 (cc613)	https://www.ebi.ac.uk/ena/data/view/ERR026917
26745	HD/Con/115/4 52/NL2	115	4	28	2	Neisseria lactamica	ND: P1.ND,ND: F4-8: ST-3493 (cc613)	https://www.ebi.ac.uk/ena/data/view/ERR026919
26752	HD/Con/115/4 52/NL1	115	4	28	1	Neisseria lactamica	ND: P1.ND,ND: F4-8: ST-3493 (cc613)	https://www.ebi.ac.uk/ena/data/view/ERR026926
26799	HD/Con/115/D14/NL2	115	2	14	2	Neisseria lactamica	ND: P1.ND,ND: F4-8: ST-3493 (cc613)	https://www.ebi.ac.uk/ena/data/view/ERR028568
26803	HD/Con/115/D14/NL5	115	2	14	5	Neisseria lactamica	ND: P1.ND,ND: F4-8: ST-3493 (cc613)	https://www.ebi.ac.uk/ena/data/view/ERR028572
26806	HD/Con/115/D14/NL1	115	2	14	1	Neisseria lactamica	ND: P1.ND,ND: F4-8: ST-3493 (cc613)	https://www.ebi.ac.uk/ena/data/view/ERR028575
26762	AN/10 06/4 52/NL2	AN	4	28	2	Neisseria lactamica	ND: P1.ND,ND: F4-8: ST-3493 (cc613)	https://www.ebi.ac.uk/ena/data/view/ERR028525
26763	AN/10 06/4 52/NL1	AN	4	28	1	Neisseria lactamica	ND: P1.ND,ND: F4-8: ST-3493 (cc613)	https://www.ebi.ac.uk/ena/data/view/ERR028526
26770	AN/10 06/D14/NL2	AN	2	14	2	Neisseria lactamica	ND: P1.ND,ND: F4-8: ST-3493 (cc613)	https://www.ebi.ac.uk/ena/data/view/ERR028534
26771	AN/10 06/4 52/NL3	AN	4	28	3	Neisseria lactamica	ND: P1.ND,ND: F4-8: ST-3493 (cc613)	https://www.ebi.ac.uk/ena/data/view/ERR028537
26772	AN/10 06/4 52/NL5	AN	4	28	5	Neisseria lactamica	ND: P1.ND,ND: F4-8: ST-3493 (cc613)	https://www.ebi.ac.uk/ena/data/view/ERR028538
26773	AN/10 06/4 52/NL4	AN	4	28	4	Neisseria lactamica	ND: P1.ND,ND: F4-8: ST-3493 (cc613)	https://www.ebi.ac.uk/ena/data/view/ERR028539
26775	AN/10 06/D14/NL5	AN	2	14	5	Neisseria lactamica	ND: P1.ND,ND: F4-8: ST-3493 (cc613)	https://www.ebi.ac.uk/ena/data/view/ERR028542
26778	AN/10 06/D14/NL4	AN	2	14	4	Neisseria lactamica	ND: P1.ND,ND: F4-8: ST-3493 (cc613)	https://www.ebi.ac.uk/ena/data/view/ERR028545
26779	AN/10 06/D14/NL1	AN	2	14	1	Neisseria lactamica	ND: P1.ND,ND: F4-8: ST-3493 (cc613)	https://www.ebi.ac.uk/ena/data/view/ERR028546
26754	HD/EB/10 02/27 10	EB	4	28	1	Neisseria lactamica	ND: P1.ND,ND: F4-8: ST-3493 (cc613)	https://www.ebi.ac.uk/ena/data/view/ERR26928
26738	HD/HE10 05/D2/col2	HE		2	2	Neisseria lactamica	ND: P1.ND,ND: F4-8: ST-3493 (cc613)	https://www.ebi.ac.uk/ena/data/view/ERR026911
26739	HD/HE/10 05/D3/Col1	HE		3	1	Neisseria lactamica	ND: P1.ND,ND: F4-8: ST-3493 (cc613)	https://www.ebi.ac.uk/ena/data/view/ERR026912
26756	HE/10 05/D14/NL1	HE	2	14	1	Neisseria lactamica	ND: P1.ND,ND: F4-8: ST-3493 (cc613)	https://www.ebi.ac.uk/ena/data/view/ERR028519
26780	HE/10 05/D14/NL5	HE	2	14	5	Neisseria lactamica	ND: P1.ND,ND: F4-8: ST-3493 (cc613)	https://www.ebi.ac.uk/ena/data/view/ERR028547
26781	HE/10 05/D14/NL2	HE	2	14	2	Neisseria lactamica	ND: P1.ND,ND: F4-8: ST-3493 (cc613)	https://www.ebi.ac.uk/ena/data/view/ERR028548
26800	HD/HE/10 05/D2/Col5	HE		2	5	Neisseria lactamica	ND: P1.ND,ND: F4-8: ST-3493 (cc613)	https://www.ebi.ac.uk/ena/data/view/ERR028569
26801	HD/HE/10 05/D3/Col5	HE		3	5	Neisseria lactamica	ND: P1.ND,ND: F4-8: ST-3493 (cc613)	https://www.ebi.ac.uk/ena/data/view/ERR028570
26802	HD/HE/10 05/D3/Col3	HE		3	3	Neisseria lactamica	ND: P1.ND,ND: F4-8: ST-3493 (cc613)	https://www.ebi.ac.uk/ena/data/view/ERR028571
26755	SW/10 09/4 52/NL2	SW	4	28	2	Neisseria lactamica	ND: P1.ND,ND: F4-8: ST-3493 (cc613)	https://www.ebi.ac.uk/ena/data/view/ERR028518
26758	SW/10 09/4 52/NL4	SW	4	28	4	Neisseria lactamica	ND: P1.ND,ND: F4-8: ST-3493 (cc613)	https://www.ebi.ac.uk/ena/data/view/ERR028521
26764	SW/10 09/D14/NL5	SW	2	14	5	Neisseria lactamica	ND: P1.ND,ND: F4-8: ST-3493 (cc613)	https://www.ebi.ac.uk/ena/data/view/ERR028527
26765	SW/10 09/D14/NL4	SW	2	14	4	Neisseria lactamica	ND: P1.ND,ND: F4-8: ST-3493 (cc613)	https://www.ebi.ac.uk/ena/data/view/ERR028528
26766	SW/10 09/4 52/NL1	SW	4	28	1	Neisseria lactamica	ND: P1.ND,ND: F4-8: ST-3493 (cc613)	https://www.ebi.ac.uk/ena/data/view/ERR028530
26767	SW/10 09/D14/NL2	SW	2	14	2	Neisseria lactamica	ND: P1.ND,ND: F4-8: ST-3493 (cc613)	https://www.ebi.ac.uk/ena/data/view/ERR028531
26768	SW/10 09/D14/NL1	SW	2	14	1	Neisseria lactamica	ND: P1.ND,ND: F4-8: ST-3493 (cc613)	https://www.ebi.ac.uk/ena/data/view/ERR028532
26807	SW/10 09/4 52/NL5	SW	4	28	5	Neisseria lactamica	ND: P1.ND,ND: F4-8: ST-3493 (cc613)	https://www.ebi.ac.uk/ena/data/view/ERR028535
26808	SW/10 09/4 52/NL3	SW	4	28	3	Neisseria lactamica	ND: P1.ND,ND: F4-8: ST-3493 (cc613)	https://www.ebi.ac.uk/ena/data/view/ERR028536
26774	SW/10 09/D14/NL3	SW	2	14	3	Neisseria lactamica	ND: P1.ND,ND: F4-8: ST-3493 (cc613)	https://www.ebi.ac.uk/ena/data/view/ERR028540
26759	TN/10 12/4 52/NL1	TN	4	28	1	Neisseria lactamica	ND: P1.ND,ND: F4-8: ST-3493 (cc613)	https://www.ebi.ac.uk/ena/data/view/ERR028522
26760	TN/10 12/4 52/NL2	TN	4	28	2	Neisseria lactamica	ND: P1.ND,ND: F4-8: ST-3493 (cc613)	https://www.ebi.ac.uk/ena/data/view/ERR028523
26761	TN/10 12/4 52/NL13	TN	4	28	3	Neisseria lactamica	ND: P1.ND,ND: F4-8: ST-3493 (cc613)	https://www.ebi.ac.uk/ena/data/view/ERR028524
26769	TN/10 12/4 52/NL4	TN	4	28	4	Neisseria lactamica	ND: P1.ND,ND: F4-8: ST-3493 (cc613)	https://www.ebi.ac.uk/ena/data/view/ERR028533
26782	TN/10 12/4 52/NL5	TN	4	28	5	Neisseria lactamica	ND: P1.ND,ND: F4-8: ST-3493 (cc613)	https://www.ebi.ac.uk/ena/data/view/ERR028549

## Sheet: Sheet1
id	isolate	Week	Volunteer	species	strain_designation	link
37013	DZER0	NA	REF	Neisseria lactamica	ND: P1.ND,ND: F4-8: ST-3493 (cc613)	https://www.ebi.ac.uk/ena/data/view/ERR957569
36855	Q36	Week 0	36	Neisseria lactamica	ND: P1.ND,ND: F5-101: ST-4192 ()	https://www.ebi.ac.uk/ena/data/view/ERR957444
36862	S36	Week 2	36	Neisseria lactamica	ND: P1.ND,ND: F5-101: ST-4192 ()	https://www.ebi.ac.uk/ena/data/view/ERR957458
36874	U36	Week 4	36	Neisseria lactamica	ND: P1.ND,ND: F5-101: ST-4192 ()	https://www.ebi.ac.uk/ena/data/view/ERR957482
36908	W36	Week 8	36	Neisseria lactamica	ND: P1.ND,ND: F5-101: ST-4192 ()	https://www.ebi.ac.uk/ena/data/view/ERR957550
36946	Y36	Week 16	36	Neisseria lactamica	ND: P1.ND,ND: F5-101: ST-4192 ()	https://www.ebi.ac.uk/ena/data/view/ERR957603
36969	AA36	Week 26	36	Neisseria lactamica	ND: P1.ND,ND: F5-101: ST-4192 ()	https://www.ebi.ac.uk/ena/data/view/ERR957481
36856	S291	Week 2	291	Neisseria lactamica	ND: P1.ND,ND: F1-106: ST-11524 ()	https://www.ebi.ac.uk/ena/data/view/ERR957446
36869	U291	Week 4	291	Neisseria lactamica	ND: P1.ND,ND: F1-106: ST-11524 ()	https://www.ebi.ac.uk/ena/data/view/ERR957472
36938	Y291	Week 16	291	Neisseria lactamica	ND: P1.ND,ND: F1-106: ST-11524 ()	https://www.ebi.ac.uk/ena/data/view/ERR957595
